# Supplementary material for: Regulator of Awn Elongation 3, an E3 ubiquitin ligase, is responsible for loss of awns during African rice domestication
Source: Proc Natl Acad Sci U S A. 2023 Jan 17;120(4):e2207105120. doi: 10.1073/pnas.2207105120 (PMC9942864; doi:10.1073/pnas.2207105120)
Supplement: Supplementary file 2 — Dataset S01 (CSV) [file pnas.2207105120.sd01.csv]

accession	name	species	subpop	COUNTRY_OF_ORIGIN	set	Haplotype	chr6_29076497_C_CG	chr6_29076596_T_A	chr6_29076609_G_T	chr6_29077232_A_G	chr6_29077257_A_G	chr6_29077372_CTCAAGTGCAGAGAAGAACACGATGTACAA_C	chr6_29078079_G_C	chr6_29078235_G_C	chr6_29078275_T_C	chr6_29078965_G_T	chr6_29078968_GT_G	chr6_29079033_G_A	chr6_29079035_AGTGGGCCCCGCGGAACAGCGGCCTAGGTGCTAGGGCCGTTAAGGGCGG_A	chr6_29080410_G_T	chr6_29080738_A_T	chr6_29080906_G_T	chr6_29080926_G_C	chr6_29080982_G_A	chr6_29081056_G_T	chr6_29081083_T_TG	chr6_29081453_G_T	chr6_29081583_C_A	chr6_29081720_C_G	chr6_29081722_C_T	chr6_29081811_T_A	chr6_29082025_A_AC	chr6_29082040_AGCGTCAAT_A	chr6_29082101_C_T	chr6_29082185_ACAC_A	chr6_29082203_C_T	chr6_29082216_T_C	chr6_29082302_C_T
SRR1206362	IRGC100122	O_barthii	OB-V	Gambia	Wing	Haplo_1	AA	BB	AA	BB	BB	AA	AA	BB	AA	BB	BB	BB	AA	AA	AA	AA	AA	AA	AA	BB	AA	BB	BB	AA	BB	BB	BB	BB	BB	AA	AA	BB
SRR3231664	IRGC 103463	O_glaberrima	NA	Senegal	Purugganan	Haplo_1	AA	BB	AA	BB	BB	AA	AA	BB	AA	BB	BB	BB	AA	AA	AA	AA	AA	AA	AA	BB	AA	BB	BB	AA	BB	BB	BB	BB	BB	AA	AA	BB
SRR3231694	IRGC 104023	O_glaberrima	NA	Guinea-Bissau	Purugganan	Haplo_1	AA	BB	AA	BB	BB	AA	AA	BB	AA	BB	BB	BB	AA	AA	AA	AA	AA	AA	AA	BB	AA	BB	BB	AA	BB	BB	BB	BB	BB	AA	AA	BB
SRR1206375	WAB0028976	O_barthii	OB-I	Mali	Wing	Haplo_2	AA	BB	AA	BB	BB	BB	AA	BB	AA	BB	BB	BB	AA	AA	AA	AA	AA	AA	AA	AA	AA	AA	BB	AA	BB	BB	BB	BB	BB	BB	BB	BB
SRR1206376	WAB0028979	O_barthii	OB-I	Mali	Wing	Haplo_2	AA	BB	AA	BB	BB	BB	AA	BB	AA	BB	BB	BB	AA	AA	AA	AA	AA	AA	AA	AA	AA	AA	BB	AA	BB	BB	BB	BB	BB	BB	BB	BB
SRR1206363	IRGC100931	O_barthii	OB-I	Mali	Wing	Haplo_2	AA	BB	AA	BB	BB	BB	AA	BB	AA	BB	BB	BB	AA	AA	AA	AA	AA	AA	AA	AA	AA	AA	BB	AA	BB	BB	BB	BB	BB	BB	BB	BB
SRR1206364	IRGC100934	O_barthii	OB-V	Mali	Wing	Haplo_3	AA	BB	AA	BB	BB	BB	AA	BB	AA	BB	BB	BB	BB	AA	AA	AA	AA	AA	AA	AA	AA	AA	BB	BB	BB	BB	BB	BB	BB	AA	AA	BB
SRR1206501	TOG5457	O_glaberrima	NA	Nigeria	Wing	Haplo_3	AA	BB	AA	BB	BB	BB	AA	BB	AA	BB	BB	BB	BB	AA	AA	AA	AA	AA	AA	AA	AA	AA	BB	BB	BB	BB	BB	BB	BB	AA	AA	BB
SRR1206506	TOG7102	O_glaberrima	NA	Mali	Wing	Haplo_3	AA	BB	AA	BB	BB	BB	AA	BB	AA	BB	BB	BB	BB	AA	AA	AA	AA	AA	AA	AA	AA	AA	BB	BB	BB	BB	BB	BB	BB	AA	AA	BB
SRR1206516	IRGC68939	O_glaberrima	NA	Madagascar	Wing	Haplo_3	AA	BB	AA	BB	BB	BB	AA	BB	AA	BB	BB	BB	BB	AA	AA	AA	AA	AA	AA	AA	AA	AA	BB	BB	BB	BB	BB	BB	BB	AA	AA	BB
SRR1206517	IRGC68976	O_glaberrima	NA	Guyana	Wing	Haplo_3	AA	BB	AA	BB	BB	BB	AA	BB	AA	BB	BB	BB	BB	AA	AA	AA	AA	AA	AA	AA	AA	AA	BB	BB	BB	BB	BB	BB	BB	AA	AA	BB
SRR1206518	IRGC75500	O_glaberrima	NA	Burkina Faso	Wing	Haplo_3	AA	BB	AA	BB	BB	BB	AA	BB	AA	BB	BB	BB	BB	AA	AA	AA	AA	AA	AA	AA	AA	AA	BB	BB	BB	BB	BB	BB	BB	AA	AA	BB
SRR3231661	IRGC 103452	O_glaberrima	NA	Senegal	Purugganan	Haplo_3	AA	BB	AA	BB	BB	BB	AA	BB	AA	BB	BB	BB	BB	AA	AA	AA	AA	AA	AA	AA	AA	AA	BB	BB	BB	BB	BB	BB	BB	AA	AA	BB
SRR3231662	IRGC 103456	O_glaberrima	NA	Senegal	Purugganan	Haplo_3	AA	BB	AA	BB	BB	BB	AA	BB	AA	BB	BB	BB	BB	AA	AA	AA	AA	AA	AA	AA	AA	AA	BB	BB	BB	BB	BB	BB	BB	AA	AA	BB
SRR3231667	IRGC 103592	O_glaberrima	NA	Cameroon	Purugganan	Haplo_3	AA	BB	AA	BB	BB	BB	AA	BB	AA	BB	BB	BB	BB	AA	AA	AA	AA	AA	AA	AA	AA	AA	BB	BB	BB	BB	BB	BB	BB	AA	AA	BB
SRR3231671	IRGC 103946	O_glaberrima	NA	Liberia	Purugganan	Haplo_3	AA	BB	AA	BB	BB	BB	AA	BB	AA	BB	BB	BB	BB	AA	AA	AA	AA	AA	AA	AA	AA	AA	BB	BB	BB	BB	BB	BB	BB	AA	AA	BB
SRR3231672	IRGC 103948	O_glaberrima	NA	Liberia	Purugganan	Haplo_3	AA	BB	AA	BB	BB	BB	AA	BB	AA	BB	BB	BB	BB	AA	AA	AA	AA	AA	AA	AA	AA	AA	BB	BB	BB	BB	BB	BB	BB	AA	AA	BB
SRR3231674	IRGC 103953	O_glaberrima	NA	Sierra Leone	Purugganan	Haplo_3	AA	BB	AA	BB	BB	BB	AA	BB	AA	BB	BB	BB	BB	AA	AA	AA	AA	AA	AA	AA	AA	AA	BB	BB	BB	BB	BB	BB	BB	AA	AA	BB
SRR3231675	IRGC 103955	O_glaberrima	NA	Senegal	Purugganan	Haplo_3	AA	BB	AA	BB	BB	BB	AA	BB	AA	BB	BB	BB	BB	AA	AA	AA	AA	AA	AA	AA	AA	AA	BB	BB	BB	BB	BB	BB	BB	AA	AA	BB
SRR3231677	IRGC 103957	O_glaberrima	NA	Senegal	Purugganan	Haplo_3	AA	BB	AA	BB	BB	BB	AA	BB	AA	BB	BB	BB	BB	AA	AA	AA	AA	AA	AA	AA	AA	AA	BB	BB	BB	BB	BB	BB	BB	AA	AA	BB
SRR3231678	IRGC 103958	O_glaberrima	NA	Senegal	Purugganan	Haplo_3	AA	BB	AA	BB	BB	BB	AA	BB	AA	BB	BB	BB	BB	AA	AA	AA	AA	AA	AA	AA	AA	AA	BB	BB	BB	BB	BB	BB	BB	AA	AA	BB
SRR3231679	IRGC 103959	O_glaberrima	NA	Senegal	Purugganan	Haplo_3	AA	BB	AA	BB	BB	BB	AA	BB	AA	BB	BB	BB	BB	AA	AA	AA	AA	AA	AA	AA	AA	AA	BB	BB	BB	BB	BB	BB	BB	AA	AA	BB
SRR3231682	IRGC 103967	O_glaberrima	NA	Senegal	Purugganan	Haplo_3	AA	BB	AA	BB	BB	BB	AA	BB	AA	BB	BB	BB	BB	AA	AA	AA	AA	AA	AA	AA	AA	AA	BB	BB	BB	BB	BB	BB	BB	AA	AA	BB
SRR3231683	IRGC 103981	O_glaberrima	NA	Nigeria	Purugganan	Haplo_3	AA	BB	AA	BB	BB	BB	AA	BB	AA	BB	BB	BB	BB	AA	AA	AA	AA	AA	AA	AA	AA	AA	BB	BB	BB	BB	BB	BB	BB	AA	AA	BB
SRR3231685	IRGC 103988	O_glaberrima	NA	Sierra Leone	Purugganan	Haplo_3	AA	BB	AA	BB	BB	BB	AA	BB	AA	BB	BB	BB	BB	AA	AA	AA	AA	AA	AA	AA	AA	AA	BB	BB	BB	BB	BB	BB	BB	AA	AA	BB
SRR3231693	IRGC 104022	O_glaberrima	NA	Guinea-Bissau	Purugganan	Haplo_3	AA	BB	AA	BB	BB	BB	AA	BB	AA	BB	BB	BB	BB	AA	AA	AA	AA	AA	AA	AA	AA	AA	BB	BB	BB	BB	BB	BB	BB	AA	AA	BB
SRR3231701	IRGC 104034	O_glaberrima	NA	Cote d'Ivoire	Purugganan	Haplo_3	AA	BB	AA	BB	BB	BB	AA	BB	AA	BB	BB	BB	BB	AA	AA	AA	AA	AA	AA	AA	AA	AA	BB	BB	BB	BB	BB	BB	BB	AA	AA	BB
SRR3231703	IRGC 104036	O_glaberrima	NA	Cote d'Ivoire	Purugganan	Haplo_3	AA	BB	AA	BB	BB	BB	AA	BB	AA	BB	BB	BB	BB	AA	AA	AA	AA	AA	AA	AA	AA	AA	BB	BB	BB	BB	BB	BB	BB	AA	AA	BB
SRR3231712	IRGC 104182	O_glaberrima	NA	Guinea	Purugganan	Haplo_3	AA	BB	AA	BB	BB	BB	AA	BB	AA	BB	BB	BB	BB	AA	AA	AA	AA	AA	AA	AA	AA	AA	BB	BB	BB	BB	BB	BB	BB	AA	AA	BB
SRR3231715	IRGC 104194	O_glaberrima	NA	Guinea	Purugganan	Haplo_3	AA	BB	AA	BB	BB	BB	AA	BB	AA	BB	BB	BB	BB	AA	AA	AA	AA	AA	AA	AA	AA	AA	BB	BB	BB	BB	BB	BB	BB	AA	AA	BB
SRR3231724	IRGC 104566	O_glaberrima	NA	Senegal	Purugganan	Haplo_3	AA	BB	AA	BB	BB	BB	AA	BB	AA	BB	BB	BB	BB	AA	AA	AA	AA	AA	AA	AA	AA	AA	BB	BB	BB	BB	BB	BB	BB	AA	AA	BB
SRR3231729	IRGC 104934	O_glaberrima	NA	Burkina Faso	Purugganan	Haplo_3	AA	BB	AA	BB	BB	BB	AA	BB	AA	BB	BB	BB	BB	AA	AA	AA	AA	AA	AA	AA	AA	AA	BB	BB	BB	BB	BB	BB	BB	AA	AA	BB
SRR3231731	IRGC 105011	O_glaberrima	NA	Guinea	Purugganan	Haplo_3	AA	BB	AA	BB	BB	BB	AA	BB	AA	BB	BB	BB	BB	AA	AA	AA	AA	AA	AA	AA	AA	AA	BB	BB	BB	BB	BB	BB	BB	AA	AA	BB
SRR3231732	IRGC 105021	O_glaberrima	NA	Guinea	Purugganan	Haplo_3	AA	BB	AA	BB	BB	BB	AA	BB	AA	BB	BB	BB	BB	AA	AA	AA	AA	AA	AA	AA	AA	AA	BB	BB	BB	BB	BB	BB	BB	AA	AA	BB
SRR3231740	IRGC 105049	O_glaberrima	NA	Liberia	Purugganan	Haplo_3	AA	BB	AA	BB	BB	BB	AA	BB	AA	BB	BB	BB	BB	AA	AA	AA	AA	AA	AA	AA	AA	AA	BB	BB	BB	BB	BB	BB	BB	AA	AA	BB
SRR3231748	IRGC 75729	O_glaberrima	NA	Burkina Faso	Purugganan	Haplo_3	AA	BB	AA	BB	BB	BB	AA	BB	AA	BB	BB	BB	BB	AA	AA	AA	AA	AA	AA	AA	AA	AA	BB	BB	BB	BB	BB	BB	BB	AA	AA	BB
SRR3231749	TOg6203	O_glaberrima	NA	Guinea	Purugganan	Haplo_3	AA	BB	AA	BB	BB	BB	AA	BB	AA	BB	BB	BB	BB	AA	AA	AA	AA	AA	AA	AA	AA	AA	BB	BB	BB	BB	BB	BB	BB	AA	AA	BB
SRR3231750	TOg7135	O_glaberrima	NA	Senegal	Purugganan	Haplo_3	AA	BB	AA	BB	BB	BB	AA	BB	AA	BB	BB	BB	BB	AA	AA	AA	AA	AA	AA	AA	AA	AA	BB	BB	BB	BB	BB	BB	BB	AA	AA	BB
SRR3231751	TOg7197	O_glaberrima	NA	Cote d'Ivoire	Purugganan	Haplo_3	AA	BB	AA	BB	BB	BB	AA	BB	AA	BB	BB	BB	BB	AA	AA	AA	AA	AA	AA	AA	AA	AA	BB	BB	BB	BB	BB	BB	BB	AA	AA	BB
SRR3231660	IRGC 103450	O_glaberrima	NA	Gambia	Purugganan	Haplo_3	AA	BB	AA	BB	BB	BB	AA	BB	AA	BB	BB	BB	BB	AA	AA	AA	AA	AA	AA	AA	AA	AA	BB	BB	BB	BB	BB	BB	BB	AA	AA	BB
SRR1206507	IRGC101049	O_glaberrima	NA	Senegal	Wing	Haplo_3	AA	BB	AA	BB	BB	BB	AA	BB	AA	BB	BB	BB	BB	AA	AA	AA	AA	AA	AA	AA	AA	AA	BB	BB	BB	BB	BB	BB	BB	AA	AA	BB
SRR1206519	IRGC96841	O_glaberrima	NA	Zimbabwe	Wing	Haplo_3	AA	BB	AA	BB	BB	BB	AA	BB	AA	BB	BB	BB	BB	AA	AA	AA	AA	AA	AA	AA	AA	AA	BB	BB	BB	BB	BB	BB	BB	AA	AA	BB
SRR3231699	IRGC 104030	O_glaberrima	NA	Guinea-Bissau	Purugganan	Haplo_3	AA	BB	AA	BB	BB	BB	AA	BB	AA	BB	BB	BB	BB	AA	AA	AA	AA	AA	AA	AA	AA	AA	BB	BB	BB	BB	BB	BB	BB	AA	AA	BB
SRR3231714	IRGC 104190	O_glaberrima	NA	Guinea	Purugganan	Haplo_3	AA	BB	AA	BB	BB	BB	AA	BB	AA	BB	BB	BB	BB	AA	AA	AA	AA	AA	AA	AA	AA	AA	BB	BB	BB	BB	BB	BB	BB	AA	AA	BB
SRR3231738	IRGC 105044	O_glaberrima	NA	Guinea	Purugganan	Haplo_3	AA	BB	AA	BB	BB	BB	AA	BB	AA	BB	BB	BB	BB	AA	AA	AA	AA	AA	AA	AA	AA	AA	BB	BB	BB	BB	BB	BB	BB	AA	AA	BB
SRR3231747	IRGC 75618	O_glaberrima	NA	Burkina Faso	Purugganan	Haplo_3	AA	BB	AA	BB	BB	BB	AA	BB	AA	BB	BB	BB	BB	AA	AA	AA	AA	AA	AA	AA	AA	AA	BB	BB	BB	BB	BB	BB	BB	AA	AA	BB
SRR1206502	TOG5467	O_glaberrima	NA	Nigeria	Wing	Haplo_3	AA	BB	AA	BB	BB	BB	AA	BB	AA	BB	BB	BB	BB	AA	AA	AA	AA	AA	AA	AA	AA	AA	BB	BB	BB	BB	BB	BB	BB	AA	AA	BB
SRR1206509	IRGC103520	O_glaberrima	NA	Mali	Wing	Haplo_3	AA	BB	AA	BB	BB	BB	AA	BB	AA	BB	BB	BB	BB	AA	AA	AA	AA	AA	AA	AA	AA	AA	BB	BB	BB	BB	BB	BB	BB	AA	AA	BB
SRR1206514	IRGC104955	O_glaberrima	NA	Sierra Leone	Wing	Haplo_3	AA	BB	AA	BB	BB	BB	AA	BB	AA	BB	BB	BB	BB	AA	AA	AA	AA	AA	AA	AA	AA	AA	BB	BB	BB	BB	BB	BB	BB	AA	AA	BB
SRR1206515	IRGC67563	O_glaberrima	NA	Ghana	Wing	Haplo_3	AA	BB	AA	BB	BB	BB	AA	BB	AA	BB	BB	BB	BB	AA	AA	AA	AA	AA	AA	AA	AA	AA	BB	BB	BB	BB	BB	BB	BB	AA	AA	BB
SRR3231668	IRGC 103599	O_glaberrima	NA	Cameroon	Purugganan	Haplo_3	AA	BB	AA	BB	BB	BB	AA	BB	AA	BB	BB	BB	BB	AA	AA	AA	AA	AA	AA	AA	AA	AA	BB	BB	BB	BB	BB	BB	BB	AA	AA	BB
SRR3231669	IRGC 103922	O_glaberrima	NA	Nigeria	Purugganan	Haplo_3	AA	BB	AA	BB	BB	BB	AA	BB	AA	BB	BB	BB	BB	AA	AA	AA	AA	AA	AA	AA	AA	AA	BB	BB	BB	BB	BB	BB	BB	AA	AA	BB
SRR3231681	IRGC 103963	O_glaberrima	NA	Senegal	Purugganan	Haplo_3	AA	BB	AA	BB	BB	BB	AA	BB	AA	BB	BB	BB	BB	AA	AA	AA	AA	AA	AA	AA	AA	AA	BB	BB	BB	BB	BB	BB	BB	AA	AA	BB
SRR3231688	IRGC 103992	O_glaberrima	NA	Sierra Leone	Purugganan	Haplo_3	AA	BB	AA	BB	BB	BB	AA	BB	AA	BB	BB	BB	BB	AA	AA	AA	AA	AA	AA	AA	AA	AA	BB	BB	BB	BB	BB	BB	BB	AA	AA	BB
SRR3231690	IRGC 103994	O_glaberrima	NA	Sierra Leone	Purugganan	Haplo_3	AA	BB	AA	BB	BB	BB	AA	BB	AA	BB	BB	BB	BB	AA	AA	AA	AA	AA	AA	AA	AA	AA	BB	BB	BB	BB	BB	BB	BB	AA	AA	BB
SRR3231691	IRGC 103995	O_glaberrima	NA	Sierra Leone	Purugganan	Haplo_3	AA	BB	AA	BB	BB	BB	AA	BB	AA	BB	BB	BB	BB	AA	AA	AA	AA	AA	AA	AA	AA	AA	BB	BB	BB	BB	BB	BB	BB	AA	AA	BB
SRR3231692	IRGC 104011	O_glaberrima	NA	Nigeria	Purugganan	Haplo_3	AA	BB	AA	BB	BB	BB	AA	BB	AA	BB	BB	BB	BB	AA	AA	AA	AA	AA	AA	AA	AA	AA	BB	BB	BB	BB	BB	BB	BB	AA	AA	BB
SRR3231695	IRGC 104024	O_glaberrima	NA	Guinea-Bissau	Purugganan	Haplo_3	AA	BB	AA	BB	BB	BB	AA	BB	AA	BB	BB	BB	BB	AA	AA	AA	AA	AA	AA	AA	AA	AA	BB	BB	BB	BB	BB	BB	BB	AA	AA	BB
SRR3231704	IRGC 104044	O_glaberrima	NA	Chad	Purugganan	Haplo_3	AA	BB	AA	BB	BB	BB	AA	BB	AA	BB	BB	BB	BB	AA	AA	AA	AA	AA	AA	AA	AA	AA	BB	BB	BB	BB	BB	BB	BB	AA	AA	BB
SRR3231706	IRGC 104165	O_glaberrima	NA	Guinea	Purugganan	Haplo_3	AA	BB	AA	BB	BB	BB	AA	BB	AA	BB	BB	BB	BB	AA	AA	AA	AA	AA	AA	AA	AA	AA	BB	BB	BB	BB	BB	BB	BB	AA	AA	BB
SRR3231710	IRGC 104180	O_glaberrima	NA	Guinea	Purugganan	Haplo_3	AA	BB	AA	BB	BB	BB	AA	BB	AA	BB	BB	BB	BB	AA	AA	AA	AA	AA	AA	AA	AA	AA	BB	BB	BB	BB	BB	BB	BB	AA	AA	BB
SRR3231716	IRGC 104195	O_glaberrima	NA	Ghana	Purugganan	Haplo_3	AA	BB	AA	BB	BB	BB	AA	BB	AA	BB	BB	BB	BB	AA	AA	AA	AA	AA	AA	AA	AA	AA	BB	BB	BB	BB	BB	BB	BB	AA	AA	BB
SRR3231718	IRGC 104260	O_glaberrima	NA	Ghana	Purugganan	Haplo_3	AA	BB	AA	BB	BB	BB	AA	BB	AA	BB	BB	BB	BB	AA	AA	AA	AA	AA	AA	AA	AA	AA	BB	BB	BB	BB	BB	BB	BB	AA	AA	BB
SRR3231719	IRGC 104294	O_glaberrima	NA	Chad	Purugganan	Haplo_3	AA	BB	AA	BB	BB	BB	AA	BB	AA	BB	BB	BB	BB	AA	AA	AA	AA	AA	AA	AA	AA	AA	BB	BB	BB	BB	BB	BB	BB	AA	AA	BB
SRR3231720	IRGC 104533	O_glaberrima	NA	Nigeria	Purugganan	Haplo_3	AA	BB	AA	BB	BB	BB	AA	BB	AA	BB	BB	BB	BB	AA	AA	AA	AA	AA	AA	AA	AA	AA	BB	BB	BB	BB	BB	BB	BB	AA	AA	BB
SRR3231721	IRGC 104545	O_glaberrima	NA	Nigeria	Purugganan	Haplo_3	AA	BB	AA	BB	BB	BB	AA	BB	AA	BB	BB	BB	BB	AA	AA	AA	AA	AA	AA	AA	AA	AA	BB	BB	BB	BB	BB	BB	BB	AA	AA	BB
SRR3231722	IRGC 104561	O_glaberrima	NA	Sierra Leone	Purugganan	Haplo_3	AA	BB	AA	BB	BB	BB	AA	BB	AA	BB	BB	BB	BB	AA	AA	AA	AA	AA	AA	AA	AA	AA	BB	BB	BB	BB	BB	BB	BB	AA	AA	BB
SRR3231743	IRGC 58622	O_glaberrima	NA	Sierra Leone	Purugganan	Haplo_3	AA	BB	AA	BB	BB	BB	AA	BB	AA	BB	BB	BB	BB	AA	AA	AA	AA	AA	AA	AA	AA	AA	BB	BB	BB	BB	BB	BB	BB	AA	AA	BB
SRR3231745	IRGC 67563	O_glaberrima	NA	Ghana	Purugganan	Haplo_3	AA	BB	AA	BB	BB	BB	AA	BB	AA	BB	BB	BB	BB	AA	AA	AA	AA	AA	AA	AA	AA	AA	BB	BB	BB	BB	BB	BB	BB	AA	AA	BB
SRR1206500	IRGC103469	O_glaberrima	NA	Burkina Faso	Wing	Haplo_3	AA	BB	AA	BB	BB	BB	AA	BB	AA	BB	BB	BB	BB	AA	AA	AA	AA	AA	AA	AA	AA	AA	BB	BB	BB	BB	BB	BB	BB	AA	AA	BB
SRR3231659	IRGC 103442	O_glaberrima	NA	Senegal	Purugganan	Haplo_3	AA	BB	AA	BB	BB	BB	AA	BB	AA	BB	BB	BB	BB	AA	AA	AA	AA	AA	AA	AA	AA	AA	BB	BB	BB	BB	BB	BB	BB	AA	AA	BB
SRR3231666	IRGC 103530	O_glaberrima	NA	Mali	Purugganan	Haplo_3	AA	BB	AA	BB	BB	BB	AA	BB	AA	BB	BB	BB	BB	AA	AA	AA	AA	AA	AA	AA	AA	AA	BB	BB	BB	BB	BB	BB	BB	AA	AA	BB
SRR3231676	IRGC 103956	O_glaberrima	NA	Senegal	Purugganan	Haplo_3	AA	BB	AA	BB	BB	BB	AA	BB	AA	BB	BB	BB	BB	AA	AA	AA	AA	AA	AA	AA	AA	AA	BB	BB	BB	BB	BB	BB	BB	AA	AA	BB
SRR3231680	IRGC 103960	O_glaberrima	NA	Senegal	Purugganan	Haplo_3	AA	BB	AA	BB	BB	BB	AA	BB	AA	BB	BB	BB	BB	AA	AA	AA	AA	AA	AA	AA	AA	AA	BB	BB	BB	BB	BB	BB	BB	AA	AA	BB
SRR3231686	IRGC 103989	O_glaberrima	NA	Sierra Leone	Purugganan	Haplo_3	AA	BB	AA	BB	BB	BB	AA	BB	AA	BB	BB	BB	BB	AA	AA	AA	AA	AA	AA	AA	AA	AA	BB	BB	BB	BB	BB	BB	BB	AA	AA	BB
SRR3231696	IRGC 104025	O_glaberrima	NA	Guinea-Bissau	Purugganan	Haplo_3	AA	BB	AA	BB	BB	BB	AA	BB	AA	BB	BB	BB	BB	AA	AA	AA	AA	AA	AA	AA	AA	AA	BB	BB	BB	BB	BB	BB	BB	AA	AA	BB
SRR3231700	IRGC 104032	O_glaberrima	NA	Guinea-Bissau	Purugganan	Haplo_3	AA	BB	AA	BB	BB	BB	AA	BB	AA	BB	BB	BB	BB	AA	AA	AA	AA	AA	AA	AA	AA	AA	BB	BB	BB	BB	BB	BB	BB	AA	AA	BB
SRR3231709	IRGC 104178	O_glaberrima	NA	Guinea	Purugganan	Haplo_3	AA	BB	AA	BB	BB	BB	AA	BB	AA	BB	BB	BB	BB	AA	AA	AA	AA	AA	AA	AA	AA	AA	BB	BB	BB	BB	BB	BB	BB	AA	AA	BB
SRR3231711	IRGC 104181	O_glaberrima	NA	Guinea	Purugganan	Haplo_3	AA	BB	AA	BB	BB	BB	AA	BB	AA	BB	BB	BB	BB	AA	AA	AA	AA	AA	AA	AA	AA	AA	BB	BB	BB	BB	BB	BB	BB	AA	AA	BB
SRR3231734	IRGC 105034	O_glaberrima	NA	Guinea	Purugganan	Haplo_3	AA	BB	AA	BB	BB	BB	AA	BB	AA	BB	BB	BB	BB	AA	AA	AA	AA	AA	AA	AA	AA	AA	BB	BB	BB	BB	BB	BB	BB	AA	AA	BB
SRR3231737	IRGC 105043	O_glaberrima	NA	Guinea	Purugganan	Haplo_3	AA	BB	AA	BB	BB	BB	AA	BB	AA	BB	BB	BB	BB	AA	AA	AA	AA	AA	AA	AA	AA	AA	BB	BB	BB	BB	BB	BB	BB	AA	AA	BB
SRR3231739	IRGC 105048	O_glaberrima	NA	Liberia	Purugganan	Haplo_3	AA	BB	AA	BB	BB	BB	AA	BB	AA	BB	BB	BB	BB	AA	AA	AA	AA	AA	AA	AA	AA	AA	BB	BB	BB	BB	BB	BB	BB	AA	AA	BB
SRR3231707	IRGC 104173	O_glaberrima	NA	Guinea	Purugganan	Haplo_3	AA	BB	AA	BB	BB	BB	AA	BB	AA	BB	BB	BB	BB	AA	AA	AA	AA	AA	AA	AA	AA	AA	BB	BB	BB	BB	BB	BB	BB	AA	AA	BB
SRR3231746	IRGC 75546	O_glaberrima	NA	Burkina Faso	Purugganan	Haplo_3	AA	BB	AA	BB	BB	BB	AA	BB	AA	BB	BB	BB	BB	AA	AA	AA	AA	AA	AA	AA	AA	AA	BB	BB	BB	BB	BB	BB	BB	AA	AA	BB
SRR3231717	IRGC 104231	O_glaberrima	NA	Sierra Leone	Purugganan	Haplo_3	AA	BB	AA	BB	BB	BB	AA	BB	AA	BB	BB	BB	BB	AA	AA	AA	AA	AA	AA	AA	AA	AA	BB	BB	BB	BB	BB	BB	BB	AA	AA	BB
SRR1206503	TOG5923	O_glaberrima	NA	Liberia	Wing	Haplo_3	AA	BB	AA	BB	BB	BB	AA	BB	AA	BB	BB	BB	BB	AA	AA	AA	AA	AA	AA	AA	AA	AA	BB	BB	BB	BB	BB	BB	BB	AA	AA	BB
SRR1206504	TOG5949	O_glaberrima	NA	Liberia	Wing	Haplo_3	AA	BB	AA	BB	BB	BB	AA	BB	AA	BB	BB	BB	BB	AA	AA	AA	AA	AA	AA	AA	AA	AA	BB	BB	BB	BB	BB	BB	BB	AA	AA	BB
SRR3231670	IRGC 103937	O_glaberrima	NA	Liberia	Purugganan	Haplo_3	AA	BB	AA	BB	BB	BB	AA	BB	AA	BB	BB	BB	BB	AA	AA	AA	AA	AA	AA	AA	AA	AA	BB	BB	BB	BB	BB	BB	BB	AA	AA	BB
SRR3231673	IRGC 103949	O_glaberrima	NA	Liberia	Purugganan	Haplo_3	AA	BB	AA	BB	BB	BB	AA	BB	AA	BB	BB	BB	BB	AA	AA	AA	AA	AA	AA	AA	AA	AA	BB	BB	BB	BB	BB	BB	BB	AA	AA	BB
SRR3231702	IRGC 104035	O_glaberrima	NA	Cote d'Ivoire	Purugganan	Haplo_3	AA	BB	AA	BB	BB	BB	AA	BB	AA	BB	BB	BB	BB	AA	AA	AA	AA	AA	AA	AA	AA	AA	BB	BB	BB	BB	BB	BB	BB	AA	AA	BB
SRR3231684	IRGC 103982	O_glaberrima	NA	Nigeria	Purugganan	Haplo_3	AA	BB	AA	BB	BB	BB	AA	BB	AA	BB	BB	BB	BB	AA	AA	AA	AA	AA	AA	AA	AA	AA	BB	BB	BB	BB	BB	BB	BB	AA	AA	BB
SRR1206505	TOG7025	O_glaberrima	NA	Sierra Leone	Wing	Haplo_3	AA	BB	AA	BB	BB	BB	AA	BB	AA	BB	BB	BB	BB	AA	AA	AA	AA	AA	AA	AA	AA	AA	BB	BB	BB	BB	BB	BB	BB	AA	AA	BB
SRR3231708	IRGC 104177	O_glaberrima	NA	Guinea	Purugganan	Haplo_3	AA	BB	AA	BB	BB	BB	AA	BB	AA	BB	BB	BB	BB	AA	AA	AA	AA	AA	AA	AA	AA	AA	BB	BB	BB	BB	BB	BB	BB	AA	AA	BB
SRR3231733	IRGC 105026	O_glaberrima	NA	Guinea	Purugganan	Haplo_3	AA	BB	AA	BB	BB	BB	AA	BB	AA	BB	BB	BB	BB	AA	AA	AA	AA	AA	AA	AA	AA	AA	BB	BB	BB	BB	BB	BB	BB	AA	AA	BB
SRR3231735	IRGC 105036	O_glaberrima	NA	Guinea	Purugganan	Haplo_3	AA	BB	AA	BB	BB	BB	AA	BB	AA	BB	BB	BB	BB	AA	AA	AA	AA	AA	AA	AA	AA	AA	BB	BB	BB	BB	BB	BB	BB	AA	AA	BB
SRR3231742	IRGC 105052	O_glaberrima	NA	Guinea	Purugganan	Haplo_3	AA	BB	AA	BB	BB	BB	AA	BB	AA	BB	BB	BB	BB	AA	AA	AA	AA	AA	AA	AA	AA	AA	BB	BB	BB	BB	BB	BB	BB	AA	AA	BB
SRR3231697	IRGC 104028	O_glaberrima	NA	Guinea-Bissau	Purugganan	Haplo_3	AA	BB	AA	BB	BB	BB	AA	BB	AA	BB	BB	BB	BB	AA	AA	AA	AA	AA	AA	AA	AA	AA	BB	BB	BB	BB	BB	BB	BB	AA	AA	BB
TOG_14367	TOG_14367	O_glaberrima	O.glab	NA	AR_glab	Haplo_3	AA	BB	AA	BB	BB	BB	AA	BB	AA	BB	BB	BB	BB	AA	AA	AA	AA	AA	AA	AA	AA	AA	BB	BB	BB	BB	BB	BB	BB	AA	AA	BB
TOG_5681	TOG_5681	O_glaberrima	O.glab	NA	AR_glab	Haplo_3	AA	BB	AA	BB	BB	BB	AA	BB	AA	BB	BB	BB	BB	AA	AA	AA	AA	AA	AA	AA	AA	AA	BB	BB	BB	BB	BB	BB	BB	AA	AA	BB
TOG_16704	TOG_16704	O_glaberrima	O.glab	NA	AR_glab	Haplo_3	AA	BB	AA	BB	BB	BB	AA	BB	AA	BB	BB	BB	BB	AA	AA	AA	AA	AA	AA	AA	AA	AA	BB	BB	BB	BB	BB	BB	BB	AA	AA	BB
TOG_5980_A	TOG_5980_A	O_glaberrima	O.glab	NA	AR_glab	Haplo_3	AA	BB	AA	BB	BB	BB	AA	BB	AA	BB	BB	BB	BB	AA	AA	AA	AA	AA	AA	AA	AA	AA	BB	BB	BB	BB	BB	BB	BB	AA	AA	BB
TOG_8347	TOG_8347	O_glaberrima	O.glab	NA	AR_glab	Haplo_3	AA	BB	AA	BB	BB	BB	AA	BB	AA	BB	BB	BB	BB	AA	AA	AA	AA	AA	AA	AA	AA	AA	BB	BB	BB	BB	BB	BB	BB	AA	AA	BB
SRR1206385	IRGC101240	O_barthii	OB-I	Mali	Wing	Haplo_4	AA	BB	BB	BB	BB	BB	AA	BB	AA	BB	BB	BB	AA	AA	AA	AA	AA	AA	AA	AA	AA	AA	BB	AA	BB	BB	BB	BB	BB	AA	BB	BB
SRR1206379	WAB0028992	O_barthii	OB-III	Chad	Wing	Haplo_4	AA	BB	BB	BB	BB	BB	AA	BB	AA	BB	BB	BB	AA	AA	AA	AA	AA	AA	AA	AA	AA	AA	BB	AA	BB	BB	BB	BB	BB	AA	BB	BB
SRR1206370	IRGC103912	O_barthii	OB-II	Tanzania	Wing	Haplo_5	AA	BB	AA	BB	BB	AA	AA	BB	AA	BB	BB	BB	AA	AA	AA	AA	AA	AA	AA	AA	AA	AA	BB	AA	BB	BB	BB	BB	BB	AA	BB	BB
SRR1206371	WAB0028903	O_barthii	OB-II	Zambia	Wing	Haplo_5	AA	BB	AA	BB	BB	AA	AA	BB	AA	BB	BB	BB	AA	AA	AA	AA	AA	AA	AA	AA	AA	AA	BB	AA	BB	BB	BB	BB	BB	AA	BB	BB
SRR1206368	IRGC105608	O_barthii	OB-II	Cameroon	Wing	Haplo_5	AA	BB	AA	BB	BB	AA	AA	BB	AA	BB	BB	BB	AA	AA	AA	AA	AA	AA	AA	AA	AA	AA	BB	AA	BB	BB	BB	BB	BB	AA	BB	BB
SRR1206424	WAB0028929	O_barthii	OB-II	Chad	Wing	Haplo_5	AA	BB	AA	BB	BB	AA	AA	BB	AA	BB	BB	BB	AA	AA	AA	AA	AA	AA	AA	AA	AA	AA	BB	AA	BB	BB	BB	BB	BB	AA	BB	BB
SRR1206431	WAB0028944	O_barthii	OB-II	Cameroon	Wing	Haplo_5	AA	BB	AA	BB	BB	AA	AA	BB	AA	BB	BB	BB	AA	AA	AA	AA	AA	AA	AA	AA	AA	AA	BB	AA	BB	BB	BB	BB	BB	AA	BB	BB
SRR1206444	WAB0028983	O_barthii	OB-II	Cameroon	Wing	Haplo_5	AA	BB	AA	BB	BB	AA	AA	BB	AA	BB	BB	BB	AA	AA	AA	AA	AA	AA	AA	AA	AA	AA	BB	AA	BB	BB	BB	BB	BB	AA	BB	BB
SRR1206367	IRGC104119	O_barthii	OB-II	Chad	Wing	Haplo_5	AA	BB	AA	BB	BB	AA	AA	BB	AA	BB	BB	BB	AA	AA	AA	AA	AA	AA	AA	AA	AA	AA	BB	AA	BB	BB	BB	BB	BB	AA	BB	BB
SRR1206445	WAB0028985	O_barthii	OB-II	Chad	Wing	Haplo_5	AA	BB	AA	BB	BB	AA	AA	BB	AA	BB	BB	BB	AA	AA	AA	AA	AA	AA	AA	AA	AA	AA	BB	AA	BB	BB	BB	BB	BB	AA	BB	BB
SRR1206450	WAB0028996	O_barthii	OB-V	Nigeria	Wing	Haplo_5	AA	BB	AA	BB	BB	AA	AA	BB	AA	BB	BB	BB	AA	AA	AA	AA	AA	AA	AA	AA	AA	AA	BB	AA	BB	BB	BB	BB	BB	AA	BB	BB
SRR1206366	IRGC104084	O_barthii	OB-V	Nigeria	Wing	Haplo_5	AA	BB	AA	BB	BB	AA	AA	BB	AA	BB	BB	BB	AA	AA	AA	AA	AA	AA	AA	AA	AA	AA	BB	AA	BB	BB	BB	BB	BB	AA	BB	BB
SRR3231663	IRGC 103461	O_glaberrima	NA	Senegal	Purugganan	Haplo_5	AA	BB	AA	BB	BB	AA	AA	BB	AA	BB	BB	BB	AA	AA	AA	AA	AA	AA	AA	AA	AA	AA	BB	AA	BB	BB	BB	BB	BB	AA	BB	BB
SRR3231698	IRGC 104029	O_glaberrima	NA	Guinea-Bissau	Purugganan	Haplo_5	AA	BB	AA	BB	BB	AA	AA	BB	AA	BB	BB	BB	AA	AA	AA	AA	AA	AA	AA	AA	AA	AA	BB	AA	BB	BB	BB	BB	BB	AA	BB	BB
SRR1206428	WAB0028937	O_barthii	OB-III	Nigeria	Wing	Haplo_7	AA	BB	AA	BB	BB	AA	BB	AA	BB	AA	AA	AA	AA	AA	AA	BB	AA	AA	AA	AA	BB	AA	AA	AA	AA	AA	AA	AA	BB	AA	BB	AA
IRIS_313-8930	MUKKALA BAZAL	O. sativa	ind2	Bangladesh	3KGenome	Haplo_7	AA	BB	AA	BB	BB	AA	BB	AA	BB	AA	AA	AA	AA	AA	AA	BB	AA	AA	AA	AA	BB	AA	AA	AA	AA	AA	AA	AA	BB	AA	BB	AA
IRIS_313-11717	JATI MANI	O. sativa	ind2	Indonesia	3KGenome	Haplo_7	AA	BB	AA	BB	BB	AA	BB	AA	BB	AA	AA	AA	AA	AA	AA	BB	AA	AA	AA	AA	BB	AA	AA	AA	AA	AA	AA	AA	BB	AA	BB	AA
IRIS_313-11657	EX WUKARI(WILD)	O. sativa	ind3	Nigeria	3KGenome	Haplo_7	AA	BB	AA	BB	BB	AA	BB	AA	BB	AA	AA	AA	AA	AA	AA	BB	AA	AA	AA	AA	BB	AA	AA	AA	AA	AA	AA	AA	BB	AA	BB	AA
IRIS_313-11789	SABORAMANDALOAFO	O. sativa	ind3	Madagascar	3KGenome	Haplo_7	AA	BB	AA	BB	BB	AA	BB	AA	BB	AA	AA	AA	AA	AA	AA	BB	AA	AA	AA	AA	BB	AA	AA	AA	AA	AA	AA	AA	BB	AA	BB	AA
IRIS_313-11821	19	O. sativa	ind3	India	3KGenome	Haplo_7	AA	BB	AA	BB	BB	AA	BB	AA	BB	AA	AA	AA	AA	AA	AA	BB	AA	AA	AA	AA	BB	AA	AA	AA	AA	AA	AA	AA	BB	AA	BB	AA
IRIS_313-11824	DHANIYA PHOOL	O. sativa	ind3	India	3KGenome	Haplo_7	AA	BB	AA	BB	BB	AA	BB	AA	BB	AA	AA	AA	AA	AA	AA	BB	AA	AA	AA	AA	BB	AA	AA	AA	AA	AA	AA	AA	BB	AA	BB	AA
IRIS_313-11823	BHU BHUSI	O. sativa	ind3	India	3KGenome	Haplo_7	AA	BB	AA	BB	BB	AA	BB	AA	BB	AA	AA	AA	AA	AA	AA	BB	AA	AA	AA	AA	BB	AA	AA	AA	AA	AA	AA	AA	BB	AA	BB	AA
IRIS_313-8391	MARAGBE	O. sativa	ind3	Burkina Faso	3KGenome	Haplo_7	AA	BB	AA	BB	BB	AA	BB	AA	BB	AA	AA	AA	AA	AA	AA	BB	AA	AA	AA	AA	BB	AA	AA	AA	AA	AA	AA	AA	BB	AA	BB	AA
IRIS_313-11723	DISSIGBE	O. sativa	ind3	Guinea	3KGenome	Haplo_7	AA	BB	AA	BB	BB	AA	BB	AA	BB	AA	AA	AA	AA	AA	AA	BB	AA	AA	AA	AA	BB	AA	AA	AA	AA	AA	AA	AA	BB	AA	BB	AA
SRR1206372	WAB0028938	O_barthii	OB-III	Nigeria	Wing	Haplo_8	AA	BB	AA	BB	BB	AA	AA	AA	BB	AA	AA	AA	AA	AA	BB	AA	AA	AA	BB	AA	AA	AA	AA	AA	AA	AA	AA	AA	BB	AA	BB	AA
SRR1206374	WAB0028958	O_barthii	OB-II	Mali	Wing	Haplo_9	AA	BB	AA	BB	BB	BB	AA	BB	AA	BB	BB	BB	AA	AA	AA	AA	AA	BB	AA	AA	AA	AA	BB	AA	BB	BB	BB	BB	BB	BB	BB	BB
SRR1206446	WAB0028989	O_barthii	OB-II	Chad	Wing	Haplo_9	AA	BB	AA	BB	BB	BB	AA	BB	AA	BB	BB	BB	AA	AA	AA	AA	AA	BB	AA	AA	AA	AA	BB	AA	BB	BB	BB	BB	BB	BB	BB	BB
SRR1206378	WAB0028987	O_barthii	OB-IV	Nigeria	Wing	Haplo_10	AA	BB	AA	BB	BB	BB	AA	BB	AA	BB	BB	BB	AA	AA	AA	AA	AA	AA	AA	AA	AA	AA	BB	AA	BB	BB	BB	BB	BB	AA	AA	BB
SRR1206380	WAB0030151	O_barthii	OB-IV	Chad	Wing	Haplo_11	AA	BB	AA	BB	BB	BB	AA	BB	AA	BB	BB	BB	AA	AA	AA	AA	AA	AA	AA	BB	AA	BB	BB	AA	BB	BB	BB	BB	BB	AA	AA	BB
SRR3231725	IRGC 104571	O_glaberrima	NA	Senegal	Purugganan	Haplo_12	AA	BB	AA	BB	BB	BB	AA	BB	AA	BB	BB	BB	AA	AA	AA	AA	AA	AA	AA	AA	AA	AA	BB	BB	BB	BB	BB	BB	BB	AA	AA	BB
B160	Shuiyuan300li	O. sativa	tej	China	3KGenome	Haplo_13	AA	AA	AA	AA	AA	AA	AA	AA	AA	AA	AA	AA	AA	AA	AA	AA	AA	AA	AA	AA	AA	AA	AA	AA	AA	AA	AA	AA	AA	AA	AA	AA
B182	Chimao	O. sativa	tej	Japan	3KGenome	Haplo_13	AA	AA	AA	AA	AA	AA	AA	AA	AA	AA	AA	AA	AA	AA	AA	AA	AA	AA	AA	AA	AA	AA	AA	AA	AA	AA	AA	AA	AA	AA	AA	AA
B183	Qingnuo	O. sativa	tej	Japan	3KGenome	Haplo_13	AA	AA	AA	AA	AA	AA	AA	AA	AA	AA	AA	AA	AA	AA	AA	AA	AA	AA	AA	AA	AA	AA	AA	AA	AA	AA	AA	AA	AA	AA	AA	AA
IRIS_313-11689	DECHANGBYEO	O. sativa	tej	South Korea	3KGenome	Haplo_13	AA	AA	AA	AA	AA	AA	AA	AA	AA	AA	AA	AA	AA	AA	AA	AA	AA	AA	AA	AA	AA	AA	AA	AA	AA	AA	AA	AA	AA	AA	AA	AA
B250	AnnongwanjingB	O. sativa	tej	China	3KGenome	Haplo_13	AA	AA	AA	AA	AA	AA	AA	AA	AA	AA	AA	AA	AA	AA	AA	AA	AA	AA	AA	AA	AA	AA	AA	AA	AA	AA	AA	AA	AA	AA	AA	AA
B269	Yuefu	O. sativa	tej	Japan	3KGenome	Haplo_13	AA	AA	AA	AA	AA	AA	AA	AA	AA	AA	AA	AA	AA	AA	AA	AA	AA	AA	AA	AA	AA	AA	AA	AA	AA	AA	AA	AA	AA	AA	AA	AA
B046	Qiutianxiaoding	O. sativa	tej	Japan	3KGenome	Haplo_13	AA	AA	AA	AA	AA	AA	AA	AA	AA	AA	AA	AA	AA	AA	AA	AA	AA	AA	AA	AA	AA	AA	AA	AA	AA	AA	AA	AA	AA	AA	AA	AA
IRIS_313-10642	SACHIKAZE	O. sativa	tej	Japan	3KGenome	Haplo_13	AA	AA	AA	AA	AA	AA	AA	AA	AA	AA	AA	AA	AA	AA	AA	AA	AA	AA	AA	AA	AA	AA	AA	AA	AA	AA	AA	AA	AA	AA	AA	AA
B004	Qiuguang tentxi104hao	O. sativa	tej	Japan	3KGenome	Haplo_13	AA	AA	AA	AA	AA	AA	AA	AA	AA	AA	AA	AA	AA	AA	AA	AA	AA	AA	AA	AA	AA	AA	AA	AA	AA	AA	AA	AA	AA	AA	AA	AA
IRIS_313-10852	ARC 7336	O. sativa	aus	India	3KGenome	Haplo_14	AA	BB	AA	BB	AA	AA	AA	AA	AA	AA	AA	AA	AA	AA	AA	AA	AA	AA	AA	AA	AA	AA	AA	AA	AA	AA	AA	AA	AA	AA	AA	AA
IRIS_313-11037	421	O. sativa	aus	Pakistan	3KGenome	Haplo_14	AA	BB	AA	BB	AA	AA	AA	AA	AA	AA	AA	AA	AA	AA	AA	AA	AA	AA	AA	AA	AA	AA	AA	AA	AA	AA	AA	AA	AA	AA	AA	AA
IRIS_313-11056	AUS 301	O. sativa	aus	Bangladesh	3KGenome	Haplo_14	AA	BB	AA	BB	AA	AA	AA	AA	AA	AA	AA	AA	AA	AA	AA	AA	AA	AA	AA	AA	AA	AA	AA	AA	AA	AA	AA	AA	AA	AA	AA	AA
IRIS_313-11058	AUS 329	O. sativa	aus	Bangladesh	3KGenome	Haplo_14	AA	BB	AA	BB	AA	AA	AA	AA	AA	AA	AA	AA	AA	AA	AA	AA	AA	AA	AA	AA	AA	AA	AA	AA	AA	AA	AA	AA	AA	AA	AA	AA
IRIS_313-11064	BORO 275	O. sativa	aus	Bangladesh	3KGenome	Haplo_14	AA	BB	AA	BB	AA	AA	AA	AA	AA	AA	AA	AA	AA	AA	AA	AA	AA	AA	AA	AA	AA	AA	AA	AA	AA	AA	AA	AA	AA	AA	AA	AA
IRIS_313-11277	ARC 15129	O. sativa	aus	India	3KGenome	Haplo_14	AA	BB	AA	BB	AA	AA	AA	AA	AA	AA	AA	AA	AA	AA	AA	AA	AA	AA	AA	AA	AA	AA	AA	AA	AA	AA	AA	AA	AA	AA	AA	AA
IRIS_313-11809	MHARAKA	O. sativa	aus	Kenya	3KGenome	Haplo_14	AA	BB	AA	BB	AA	AA	AA	AA	AA	AA	AA	AA	AA	AA	AA	AA	AA	AA	AA	AA	AA	AA	AA	AA	AA	AA	AA	AA	AA	AA	AA	AA
IRIS_313-10603	UCP122	O. sativa	aus	Bangladesh	3KGenome	Haplo_14	AA	BB	AA	BB	AA	AA	AA	AA	AA	AA	AA	AA	AA	AA	AA	AA	AA	AA	AA	AA	AA	AA	AA	AA	AA	AA	AA	AA	AA	AA	AA	AA
IRIS_313-11202	4583	O. sativa	tej	China	3KGenome	Haplo_14	AA	BB	AA	BB	AA	AA	AA	AA	AA	AA	AA	AA	AA	AA	AA	AA	AA	AA	AA	AA	AA	AA	AA	AA	AA	AA	AA	AA	AA	AA	AA	AA
B162	Baigedao	O. sativa	tej	China	3KGenome	Haplo_14	AA	BB	AA	BB	AA	AA	AA	AA	AA	AA	AA	AA	AA	AA	AA	AA	AA	AA	AA	AA	AA	AA	AA	AA	AA	AA	AA	AA	AA	AA	AA	AA
IRIS_313-11652	GONG SHE 9	O. sativa	tej	China	3KGenome	Haplo_14	AA	BB	AA	BB	AA	AA	AA	AA	AA	AA	AA	AA	AA	AA	AA	AA	AA	AA	AA	AA	AA	AA	AA	AA	AA	AA	AA	AA	AA	AA	AA	AA
IRIS_313-11661	91-382	O. sativa	tej	Bhutan	3KGenome	Haplo_14	AA	BB	AA	BB	AA	AA	AA	AA	AA	AA	AA	AA	AA	AA	AA	AA	AA	AA	AA	AA	AA	AA	AA	AA	AA	AA	AA	AA	AA	AA	AA	AA
IRIS_313-11725	ZUIHOU	O. sativa	tej	Japan	3KGenome	Haplo_14	AA	BB	AA	BB	AA	AA	AA	AA	AA	AA	AA	AA	AA	AA	AA	AA	AA	AA	AA	AA	AA	AA	AA	AA	AA	AA	AA	AA	AA	AA	AA	AA
IRIS_313-11800	FAN GENG 6	O. sativa	tej	China	3KGenome	Haplo_14	AA	BB	AA	BB	AA	AA	AA	AA	AA	AA	AA	AA	AA	AA	AA	AA	AA	AA	AA	AA	AA	AA	AA	AA	AA	AA	AA	AA	AA	AA	AA	AA
B204	Longhuamaohu	O. sativa	tej	China	3KGenome	Haplo_14	AA	BB	AA	BB	AA	AA	AA	AA	AA	AA	AA	AA	AA	AA	AA	AA	AA	AA	AA	AA	AA	AA	AA	AA	AA	AA	AA	AA	AA	AA	AA	AA
IRIS_313-8755	NORIN 6	O. sativa	tej	Japan	3KGenome	Haplo_14	AA	BB	AA	BB	AA	AA	AA	AA	AA	AA	AA	AA	AA	AA	AA	AA	AA	AA	AA	AA	AA	AA	AA	AA	AA	AA	AA	AA	AA	AA	AA	AA
B045	Gongchengxiang	O. sativa	tej	Japan	3KGenome	Haplo_14	AA	BB	AA	BB	AA	AA	AA	AA	AA	AA	AA	AA	AA	AA	AA	AA	AA	AA	AA	AA	AA	AA	AA	AA	AA	AA	AA	AA	AA	AA	AA	AA
IRIS_313-10097	MAEKJO	O. sativa	tej	South Korea	3KGenome	Haplo_14	AA	BB	AA	BB	AA	AA	AA	AA	AA	AA	AA	AA	AA	AA	AA	AA	AA	AA	AA	AA	AA	AA	AA	AA	AA	AA	AA	AA	AA	AA	AA	AA
B070	Laoguangtou83	O. sativa	tej	China	3KGenome	Haplo_14	AA	BB	AA	BB	AA	AA	AA	AA	AA	AA	AA	AA	AA	AA	AA	AA	AA	AA	AA	AA	AA	AA	AA	AA	AA	AA	AA	AA	AA	AA	AA	AA
IRIS_313-11045	ENGKABANG	O. sativa	trj	Malaysia	3KGenome	Haplo_14	AA	BB	AA	BB	AA	AA	AA	AA	AA	AA	AA	AA	AA	AA	AA	AA	AA	AA	AA	AA	AA	AA	AA	AA	AA	AA	AA	AA	AA	AA	AA	AA
IRIS_313-11102	NA	O. sativa	trj	Liberia	3KGenome	Haplo_14	AA	BB	AA	BB	AA	AA	AA	AA	AA	AA	AA	AA	AA	AA	AA	AA	AA	AA	AA	AA	AA	AA	AA	AA	AA	AA	AA	AA	AA	AA	AA	AA
IRIS_313-11103	NA	O. sativa	trj	Liberia	3KGenome	Haplo_14	AA	BB	AA	BB	AA	AA	AA	AA	AA	AA	AA	AA	AA	AA	AA	AA	AA	AA	AA	AA	AA	AA	AA	AA	AA	AA	AA	AA	AA	AA	AA	AA
IRIS_313-11104	NA	O. sativa	trj	Liberia	3KGenome	Haplo_14	AA	BB	AA	BB	AA	AA	AA	AA	AA	AA	AA	AA	AA	AA	AA	AA	AA	AA	AA	AA	AA	AA	AA	AA	AA	AA	AA	AA	AA	AA	AA	AA
IRIS_313-11238	IAC1132	O. sativa	trj	Brazil	3KGenome	Haplo_14	AA	BB	AA	BB	AA	AA	AA	AA	AA	AA	AA	AA	AA	AA	AA	AA	AA	AA	AA	AA	AA	AA	AA	AA	AA	AA	AA	AA	AA	AA	AA	AA
IRIS_313-11436	SAKAZELE(538)	O. sativa	trj	Cote d'Ivoire	3KGenome	Haplo_14	AA	BB	AA	BB	AA	AA	AA	AA	AA	AA	AA	AA	AA	AA	AA	AA	AA	AA	AA	AA	AA	AA	AA	AA	AA	AA	AA	AA	AA	AA	AA	AA
IRIS_313-11659	TOBOHUN	O. sativa	trj	Sierra Leone	3KGenome	Haplo_14	AA	BB	AA	BB	AA	AA	AA	AA	AA	AA	AA	AA	AA	AA	AA	AA	AA	AA	AA	AA	AA	AA	AA	AA	AA	AA	AA	AA	AA	AA	AA	AA
IRIS_313-11673	BURI-BURING	O. sativa	trj	Philippines	3KGenome	Haplo_14	AA	BB	AA	BB	AA	AA	AA	AA	AA	AA	AA	AA	AA	AA	AA	AA	AA	AA	AA	AA	AA	AA	AA	AA	AA	AA	AA	AA	AA	AA	AA	AA
B190	ITA 221	O. sativa	trj	Nigeria	3KGenome	Haplo_14	AA	BB	AA	BB	AA	AA	AA	AA	AA	AA	AA	AA	AA	AA	AA	AA	AA	AA	AA	AA	AA	AA	AA	AA	AA	AA	AA	AA	AA	AA	AA	AA
IRIS_313-11739	NAKPUI	O. sativa	trj	Ghana	3KGenome	Haplo_14	AA	BB	AA	BB	AA	AA	AA	AA	AA	AA	AA	AA	AA	AA	AA	AA	AA	AA	AA	AA	AA	AA	AA	AA	AA	AA	AA	AA	AA	AA	AA	AA
IRIS_313-11755	A 2-257	O. sativa	trj	Liberia	3KGenome	Haplo_14	AA	BB	AA	BB	AA	AA	AA	AA	AA	AA	AA	AA	AA	AA	AA	AA	AA	AA	AA	AA	AA	AA	AA	AA	AA	AA	AA	AA	AA	AA	AA	AA
IRIS_313-11756	BENGALI VAKAHANA 1448	O. sativa	trj	Madagascar	3KGenome	Haplo_14	AA	BB	AA	BB	AA	AA	AA	AA	AA	AA	AA	AA	AA	AA	AA	AA	AA	AA	AA	AA	AA	AA	AA	AA	AA	AA	AA	AA	AA	AA	AA	AA
IRIS_313-11759	K 2 C 45	O. sativa	trj	Cote d'Ivoire	3KGenome	Haplo_14	AA	BB	AA	BB	AA	AA	AA	AA	AA	AA	AA	AA	AA	AA	AA	AA	AA	AA	AA	AA	AA	AA	AA	AA	AA	AA	AA	AA	AA	AA	AA	AA
IRIS_313-11929	GILINGAN MARANGRAS	O. sativa	trj	Philippines	3KGenome	Haplo_14	AA	BB	AA	BB	AA	AA	AA	AA	AA	AA	AA	AA	AA	AA	AA	AA	AA	AA	AA	AA	AA	AA	AA	AA	AA	AA	AA	AA	AA	AA	AA	AA
IRIS_313-7914	IRAT 112	O. sativa	trj	Cote d'Ivoire	3KGenome	Haplo_14	AA	BB	AA	BB	AA	AA	AA	AA	AA	AA	AA	AA	AA	AA	AA	AA	AA	AA	AA	AA	AA	AA	AA	AA	AA	AA	AA	AA	AA	AA	AA	AA
B018	Meiguohuangkedao	O. sativa	trj	United States of America	3KGenome	Haplo_14	AA	BB	AA	BB	AA	AA	AA	AA	AA	AA	AA	AA	AA	AA	AA	AA	AA	AA	AA	AA	AA	AA	AA	AA	AA	AA	AA	AA	AA	AA	AA	AA
CX106	SAL BUI BAO	O. sativa	trj	Viet Nam	3KGenome	Haplo_14	AA	BB	AA	BB	AA	AA	AA	AA	AA	AA	AA	AA	AA	AA	AA	AA	AA	AA	AA	AA	AA	AA	AA	AA	AA	AA	AA	AA	AA	AA	AA	AA
CX111	Giza14	O. sativa	trj	Egypt	3KGenome	Haplo_14	AA	BB	AA	BB	AA	AA	AA	AA	AA	AA	AA	AA	AA	AA	AA	AA	AA	AA	AA	AA	AA	AA	AA	AA	AA	AA	AA	AA	AA	AA	AA	AA
CX269	IAC165	O. sativa	trj	Brazil	3KGenome	Haplo_14	AA	BB	AA	BB	AA	AA	AA	AA	AA	AA	AA	AA	AA	AA	AA	AA	AA	AA	AA	AA	AA	AA	AA	AA	AA	AA	AA	AA	AA	AA	AA	AA
IRIS_313-11050	AUS 233	O. sativa	aus	Bangladesh	3KGenome	Haplo_15	AA	BB	AA	BB	BB	AA	BB	AA	BB	AA	AA	AA	AA	AA	BB	AA	AA	AA	BB	AA	AA	AA	AA	AA	AA	AA	AA	AA	BB	AA	AA	AA
IRIS_313-11053	AUS 282	O. sativa	aus	Bangladesh	3KGenome	Haplo_15	AA	BB	AA	BB	BB	AA	BB	AA	BB	AA	AA	AA	AA	AA	BB	AA	AA	AA	BB	AA	AA	AA	AA	AA	AA	AA	AA	AA	BB	AA	AA	AA
CX102	Tek Si Chut	O. sativa	ind1	Taiwan	3KGenome	Haplo_15	AA	BB	AA	BB	BB	AA	BB	AA	BB	AA	AA	AA	AA	AA	BB	AA	AA	AA	BB	AA	AA	AA	AA	AA	AA	AA	AA	AA	BB	AA	AA	AA
CX162	TN1	O. sativa	ind1	Taiwan	3KGenome	Haplo_15	AA	BB	AA	BB	BB	AA	BB	AA	BB	AA	AA	AA	AA	AA	BB	AA	AA	AA	BB	AA	AA	AA	AA	AA	AA	AA	AA	AA	BB	AA	AA	AA
IRIS_313-10968	IH PEN SHIM MING	O. sativa	ind1	Brazil	3KGenome	Haplo_15	AA	BB	AA	BB	BB	AA	BB	AA	BB	AA	AA	AA	AA	AA	BB	AA	AA	AA	BB	AA	AA	AA	AA	AA	AA	AA	AA	AA	BB	AA	AA	AA
IRIS_313-7808	WAS 173-B-B-6-2-2	O. sativa	ind2	Senegal	3KGenome	Haplo_15	AA	BB	AA	BB	BB	AA	BB	AA	BB	AA	AA	AA	AA	AA	BB	AA	AA	AA	BB	AA	AA	AA	AA	AA	AA	AA	AA	AA	BB	AA	AA	AA
IRIS_313-8312	BATU	O. sativa	ind2	Malaysia	3KGenome	Haplo_15	AA	BB	AA	BB	BB	AA	BB	AA	BB	AA	AA	AA	AA	AA	BB	AA	AA	AA	BB	AA	AA	AA	AA	AA	AA	AA	AA	AA	BB	AA	AA	AA
IRIS_313-9020	LEUANG CHAIYAPHUM	O. sativa	ind2	Thailand	3KGenome	Haplo_15	AA	BB	AA	BB	BB	AA	BB	AA	BB	AA	AA	AA	AA	AA	BB	AA	AA	AA	BB	AA	AA	AA	AA	AA	AA	AA	AA	AA	BB	AA	AA	AA
CX150	Chorofa	O. sativa	ind2	Philippines	3KGenome	Haplo_15	AA	BB	AA	BB	BB	AA	BB	AA	BB	AA	AA	AA	AA	AA	BB	AA	AA	AA	BB	AA	AA	AA	AA	AA	AA	AA	AA	AA	BB	AA	AA	AA
IRIS_313-11645	NCS766	O. sativa	ind3	India	3KGenome	Haplo_15	AA	BB	AA	BB	BB	AA	BB	AA	BB	AA	AA	AA	AA	AA	BB	AA	AA	AA	BB	AA	AA	AA	AA	AA	AA	AA	AA	AA	BB	AA	AA	AA
IRIS_313-9294	AUS 78-62	O. sativa	ind3	Gambia	3KGenome	Haplo_15	AA	BB	AA	BB	BB	AA	BB	AA	BB	AA	AA	AA	AA	AA	BB	AA	AA	AA	BB	AA	AA	AA	AA	AA	AA	AA	AA	AA	BB	AA	AA	AA
IRIS_313-10926	RAM SALEE KATAKA	O. sativa	aro	Nepal	3KGenome	Haplo_16	AA	BB	AA	BB	BB	AA	AA	AA	BB	AA	AA	AA	AA	BB	AA	AA	BB	AA	BB	AA	AA	AA	AA	AA	AA	AA	AA	AA	BB	BB	BB	AA
IRIS_313-11022	BASMATI SUFAID 100	O. sativa	aro	Pakistan	3KGenome	Haplo_16	AA	BB	AA	BB	BB	AA	AA	AA	BB	AA	AA	AA	AA	BB	AA	AA	BB	AA	BB	AA	AA	AA	AA	AA	AA	AA	AA	AA	BB	BB	BB	AA
IRIS_313-11026	HANSRAJ	O. sativa	aro	Pakistan	3KGenome	Haplo_16	AA	BB	AA	BB	BB	AA	AA	AA	BB	AA	AA	AA	AA	BB	AA	AA	BB	AA	BB	AA	AA	AA	AA	AA	AA	AA	AA	AA	BB	BB	BB	AA
IRIS_313-11350	BAJAL	O. sativa	aro	India	3KGenome	Haplo_16	AA	BB	AA	BB	BB	AA	AA	AA	BB	AA	AA	AA	AA	BB	AA	AA	BB	AA	BB	AA	AA	AA	AA	AA	AA	AA	AA	AA	BB	BB	BB	AA
IRIS_313-11356	CR44-1	O. sativa	aro	India	3KGenome	Haplo_16	AA	BB	AA	BB	BB	AA	AA	AA	BB	AA	AA	AA	AA	BB	AA	AA	BB	AA	BB	AA	AA	AA	AA	AA	AA	AA	AA	AA	BB	BB	BB	AA
IRIS_313-11362	KEYA NUNIA	O. sativa	aro	India	3KGenome	Haplo_16	AA	BB	AA	BB	BB	AA	AA	AA	BB	AA	AA	AA	AA	BB	AA	AA	BB	AA	BB	AA	AA	AA	AA	AA	AA	AA	AA	AA	BB	BB	BB	AA
IRIS_313-11373	T 3	O. sativa	aro	India	3KGenome	Haplo_16	AA	BB	AA	BB	BB	AA	AA	AA	BB	AA	AA	AA	AA	BB	AA	AA	BB	AA	BB	AA	AA	AA	AA	AA	AA	AA	AA	AA	BB	BB	BB	AA
IRIS_313-11401	MOTANGA	O. sativa	aro	Bangladesh	3KGenome	Haplo_16	AA	BB	AA	BB	BB	AA	AA	AA	BB	AA	AA	AA	AA	BB	AA	AA	BB	AA	BB	AA	AA	AA	AA	AA	AA	AA	AA	AA	BB	BB	BB	AA
IRIS_313-11626	GUDURA	O. sativa	aro	Nepal	3KGenome	Haplo_16	AA	BB	AA	BB	BB	AA	AA	AA	BB	AA	AA	AA	AA	BB	AA	AA	BB	AA	BB	AA	AA	AA	AA	AA	AA	AA	AA	AA	BB	BB	BB	AA
IRIS_313-11630	POHHERLIMASION	O. sativa	aro	Nepal	3KGenome	Haplo_16	AA	BB	AA	BB	BB	AA	AA	AA	BB	AA	AA	AA	AA	BB	AA	AA	BB	AA	BB	AA	AA	AA	AA	AA	AA	AA	AA	AA	BB	BB	BB	AA
IRIS_313-11825	HANSRAJ	O. sativa	aro	India	3KGenome	Haplo_16	AA	BB	AA	BB	BB	AA	AA	AA	BB	AA	AA	AA	AA	BB	AA	AA	BB	AA	BB	AA	AA	AA	AA	AA	AA	AA	AA	AA	BB	BB	BB	AA
IRIS_313-12094	KASHA	O. sativa	aro	Bangladesh	3KGenome	Haplo_16	AA	BB	AA	BB	BB	AA	AA	AA	BB	AA	AA	AA	AA	BB	AA	AA	BB	AA	BB	AA	AA	AA	AA	AA	AA	AA	AA	AA	BB	BB	BB	AA
IRIS_313-8326	JC1	O. sativa	aro	India	3KGenome	Haplo_16	AA	BB	AA	BB	BB	AA	AA	AA	BB	AA	AA	AA	AA	BB	AA	AA	BB	AA	BB	AA	AA	AA	AA	AA	AA	AA	AA	AA	BB	BB	BB	AA
CX104	Sadri rice 1	O. sativa	aro	Iran	3KGenome	Haplo_16	AA	BB	AA	BB	BB	AA	AA	AA	BB	AA	AA	AA	AA	BB	AA	AA	BB	AA	BB	AA	AA	AA	AA	AA	AA	AA	AA	AA	BB	BB	BB	AA
IRIS_313-8813	ARC 10497	O. sativa	aro	India	3KGenome	Haplo_16	AA	BB	AA	BB	BB	AA	AA	AA	BB	AA	AA	AA	AA	BB	AA	AA	BB	AA	BB	AA	AA	AA	AA	AA	AA	AA	AA	AA	BB	BB	BB	AA
CX143	Khasar	O. sativa	aro	Iran	3KGenome	Haplo_16	AA	BB	AA	BB	BB	AA	AA	AA	BB	AA	AA	AA	AA	BB	AA	AA	BB	AA	BB	AA	AA	AA	AA	AA	AA	AA	AA	AA	BB	BB	BB	AA
IRIS_313-10670	ARC 10296	O. sativa	aro	India	3KGenome	Haplo_16	AA	BB	AA	BB	BB	AA	AA	AA	BB	AA	AA	AA	AA	BB	AA	AA	BB	AA	BB	AA	AA	AA	AA	AA	AA	AA	AA	AA	BB	BB	BB	AA
IRIS_313-10732	MADHUWA KARIA	O. sativa	aro	Nepal	3KGenome	Haplo_16	AA	BB	AA	BB	BB	AA	AA	AA	BB	AA	AA	AA	AA	BB	AA	AA	BB	AA	BB	AA	AA	AA	AA	AA	AA	AA	AA	AA	BB	BB	BB	AA
IRIS_313-11048	AUS 171	O. sativa	aus	Bangladesh	3KGenome	Haplo_16	AA	BB	AA	BB	BB	AA	AA	AA	BB	AA	AA	AA	AA	BB	AA	AA	BB	AA	BB	AA	AA	AA	AA	AA	AA	AA	AA	AA	BB	BB	BB	AA
IRIS_313-11051	AUS 242	O. sativa	aus	Bangladesh	3KGenome	Haplo_16	AA	BB	AA	BB	BB	AA	AA	AA	BB	AA	AA	AA	AA	BB	AA	AA	BB	AA	BB	AA	AA	AA	AA	AA	AA	AA	AA	AA	BB	BB	BB	AA
IRIS_313-11057	AUS 308	O. sativa	aus	Bangladesh	3KGenome	Haplo_16	AA	BB	AA	BB	BB	AA	AA	AA	BB	AA	AA	AA	AA	BB	AA	AA	BB	AA	BB	AA	AA	AA	AA	AA	AA	AA	AA	AA	BB	BB	BB	AA
IRIS_313-11265	ARC 14150	O. sativa	aus	India	3KGenome	Haplo_16	AA	BB	AA	BB	BB	AA	AA	AA	BB	AA	AA	AA	AA	BB	AA	AA	BB	AA	BB	AA	AA	AA	AA	AA	AA	AA	AA	AA	BB	BB	BB	AA
IRIS_313-11298	ARC 13544	O. sativa	aus	India	3KGenome	Haplo_16	AA	BB	AA	BB	BB	AA	AA	AA	BB	AA	AA	AA	AA	BB	AA	AA	BB	AA	BB	AA	AA	AA	AA	AA	AA	AA	AA	AA	BB	BB	BB	AA
IRIS_313-8864	NOROI	O. sativa	aus	Bangladesh	3KGenome	Haplo_16	AA	BB	AA	BB	BB	AA	AA	AA	BB	AA	AA	AA	AA	BB	AA	AA	BB	AA	BB	AA	AA	AA	AA	AA	AA	AA	AA	AA	BB	BB	BB	AA
IRIS_313-10861	ARC 11276	O. sativa	aus	India	3KGenome	Haplo_16	AA	BB	AA	BB	BB	AA	AA	AA	BB	AA	AA	AA	AA	BB	AA	AA	BB	AA	BB	AA	AA	AA	AA	AA	AA	AA	AA	AA	BB	BB	BB	AA
IRIS_313-10503	HA-GOO	O. sativa	ind1	China	3KGenome	Haplo_16	AA	BB	AA	BB	BB	AA	AA	AA	BB	AA	AA	AA	AA	BB	AA	AA	BB	AA	BB	AA	AA	AA	AA	AA	AA	AA	AA	AA	BB	BB	BB	AA
IRIS_313-11039	KWANG-LU-AI 4	O. sativa	ind1	China	3KGenome	Haplo_16	AA	BB	AA	BB	BB	AA	AA	AA	BB	AA	AA	AA	AA	BB	AA	AA	BB	AA	BB	AA	AA	AA	AA	AA	AA	AA	AA	AA	BB	BB	BB	AA
IRIS_313-11665	JIN HUA 258	O. sativa	ind1	China	3KGenome	Haplo_16	AA	BB	AA	BB	BB	AA	AA	AA	BB	AA	AA	AA	AA	BB	AA	AA	BB	AA	BB	AA	AA	AA	AA	AA	AA	AA	AA	AA	BB	BB	BB	AA
IRIS_313-11667	LUO AI ZAO 3	O. sativa	ind1	China	3KGenome	Haplo_16	AA	BB	AA	BB	BB	AA	AA	AA	BB	AA	AA	AA	AA	BB	AA	AA	BB	AA	BB	AA	AA	AA	AA	AA	AA	AA	AA	AA	BB	BB	BB	AA
CX117	IR65600-27-1-2-2	O. sativa	ind1	Philippines	3KGenome	Haplo_16	AA	BB	AA	BB	BB	AA	AA	AA	BB	AA	AA	AA	AA	BB	AA	AA	BB	AA	BB	AA	AA	AA	AA	AA	AA	AA	AA	AA	BB	BB	BB	AA
CX221	Zhongyouzao81	O. sativa	ind1	China	3KGenome	Haplo_16	AA	BB	AA	BB	BB	AA	AA	AA	BB	AA	AA	AA	AA	BB	AA	AA	BB	AA	BB	AA	AA	AA	AA	AA	AA	AA	AA	AA	BB	BB	BB	AA
CX152	Cisadane	O. sativa	ind2	Indonesia	3KGenome	Haplo_16	AA	BB	AA	BB	BB	AA	AA	AA	BB	AA	AA	AA	AA	BB	AA	AA	BB	AA	BB	AA	AA	AA	AA	AA	AA	AA	AA	AA	BB	BB	BB	AA
IRIS_313-11671	DERAWA	O. sativa	ind3	Nepal	3KGenome	Haplo_17	AA	BB	AA	BB	BB	AA	AA	AA	BB	AA	AA	AA	AA	BB	AA	AA	BB	AA	BB	AA	AA	AA	AA	AA	AA	AA	AA	AA	BB	AA	AA	AA
